# Supplementary material for: α-Parvin Expression in Breast Cancer Tissues: Correlation with Clinical Parameters and Prognostic Significance
Source: Cells. 2024 Sep 19;13(18):1572. doi: 10.3390/cells13181572 (PMC11430769; doi:10.3390/cells13181572)
Supplement: Supplementary file 1 [file cells-13-01572-s001.zip]

Archive with 3 entries (3 files):
- Supplementary figure S1.pdf
- Supplementary figure S2.tif
- supplementary_tables_ver2.xlsx
