# Supplementary material for: α-Parvin Expression in Breast Cancer Tissues: Correlation with Clinical Parameters and Prognostic Significance
Source: Cells. 2024 Sep 19;13(18):1572. doi: 10.3390/cells13181572 (PMC11430769; doi:10.3390/cells13181572)
Supplement: Supplementary file 1 [file cells-13-01572-s001.zip › supplementary_tables_ver2.xlsx]

## Sheet: Title
	Title: α-Parvin Expression in Breast Cancer Tissues: Correlation with Clinical Parameters and Prognostic Significance
	Journal name: Cells
	Authors: Midori Takeda1,2, Hiroaki Ito3, Keisuke Kitahata1, Sota Sato1, Akira Nishide1, Kanae Gamo4, Shunsuke Managi2, Tohru Tezuka1, Akihiko Yoshizawa5, Minsoo Kim1*
	Email address of the corresponding author: kim.minsoo.7r@kyoto-u.ac.jp
	1 Laboratory of Integrative Molecular Medicine, Graduate School of Medicine, Kyoto University, Yoshida-konoe-cho, Sakyo-ku, Kyoto-shi, Kyoto, 606-8501, Japan
	2 Urban Institute and Department of Urban and Environmental Engineering, School of Engineering, Kyushu University, 744 Motooka, Nishi-ku, Fukuoka, 819-0395, Japan
	3 Department of Diagnostic Pathology, Kyoto University Hospital, 54 Shogoin Kawahara-cho, Sakyo-ku, Kyoto-shi, Kyoto, 606-8507, Japan
	4 FIMECS, Inc., 26-1, Muraoka-Higashi 2-chome, Fujisawa, Kanagawa, 251-0012, Japan.
	5 Department of Diagnostic Pathology, Nara Medical University, 840 Shijo-cho, Kashihara-shi, Nara, 634-8521, Japan

## Sheet: Table S1
Supplementary Table S1. PARVA gene alteration frequency by cancer study
Cancer Type	Alteration Frequency (%)	Alteration Type	Alteration Count
Invasive Breast Carcinoma	0.75188	homdel	1
Invasive Breast Carcinoma	7.5188	amp	10
Endometrial Cancer	0.152207	multiple	1
Endometrial Cancer	0.456621	amp	3
Endometrial Cancer	0.152207	structuralVariant	1				69223 samples from 65853 patients in 213 studies
Endometrial Cancer	2.43531	mutated	16
Lung Cancer	2.5641	amp	1
Mature B-cell lymphoma	1.94175	amp	2
Ovarian Epithelial Tumor	0.342466	homdel	2
Ovarian Epithelial Tumor	1.0274	amp	6
Ovarian Epithelial Tumor	0.171233	structuralVariant	1
Ovarian Epithelial Tumor	0.342466	mutated	2
Melanoma	0.18226	homdel	3
Melanoma	0.425273	amp	7
Melanoma	1.03281	mutated	17
Breast Cancer	0.0211551	multiple	1
Breast Cancer	0.148085	homdel	7
Breast Cancer	1.24815	amp	59
Breast Cancer	0.0211551	structuralVariant	1
Breast Cancer	0.0423101	mutated	2
Non-Small Cell Lung Cancer	0.0382848	multiple	1
Non-Small Cell Lung Cancer	0.191424	homdel	5
Non-Small Cell Lung Cancer	0.497703	amp	13
Non-Small Cell Lung Cancer	0.689127	mutated	18
Soft Tissue Sarcoma	1.27505	amp	14
Soft Tissue Sarcoma	0.0910747	mutated	1
Pheochromocytoma	1.36054	amp	2
Ovarian Cancer	1.3245	amp	2
Prostate	1.19048	mutated	2
Sarcoma	0.784314	multiple	2
Sarcoma	0.392157	homdel	1
Skin Cancer, Non-Melanoma	1.13636	mutated	3
Glioma	0.653595	homdel	11
Glioma	0.118835	amp	2
Glioma	0.356506	mutated	6
Head and Neck Cancer	0.741656	amp	6
Head and Neck Cancer	0.247219	structuralVariant	2
Head and Neck Cancer	0.123609	mutated	1
Colorectal Cancer	0.0642261	amp	1
Colorectal Cancer	0.0642261	structuralVariant	1
Colorectal Cancer	0.706487	mutated	11
Meningioma	0.826446	homdel	1
Thymic Epithelial Tumor	0.813008	homdel	1
Esophagogastric Cancer	0.0694927	homdel	1
Esophagogastric Cancer	0.416956	amp	6
Esophagogastric Cancer	0.208478	mutated	3
Pancreatic Cancer	0.0539957	homdel	1
Pancreatic Cancer	0.539957	amp	10
Pancreatic Cancer	0.0539957	mutated	1
Prostate Cancer	0.0471698	homdel	1
Prostate Cancer	0.283019	amp	6
Prostate Cancer	0.283019	mutated	6
Renal Non-Clear Cell Carcinoma	0.574713	mutated	2
Bladder Cancer	0.407332	amp	4
Bladder Cancer	0.101833	mutated	1
Small Cell Lung Cancer	0.446429	mutated	2
Salivary Gland Cancer	0.384615	amp	1
Endometrial Carcinoma	0.326797	amp	1
B-Lymphoblastic Leukemia/Lymphoma	0.106496	homdel	1
B-Lymphoblastic Leukemia/Lymphoma	0.212993	mutated	2
Bone Cancer	0.238095	homdel	1
Hepatobiliary Cancer	0.0928505	amp	2
Hepatobiliary Cancer	0.139276	mutated	3
Renal Clear Cell Carcinoma	0.195695	mutated	1
Mature B-Cell Neoplasms	0.172354	mutated	5
Glioblastoma	0.16	homdel	1
Salivary Cancer	0.106952	amp	1
Embryonal Tumor	0.0893655	amp	1
Leukemia	0.0819001	homdel	1

## Sheet: Table S2
Supplementary Table S2. PARVA gene alteration frequency by breast cancer type
Cancer Type	Alteration Frequency	Alteration Type	Alteration Count
Invasive Breast Carcinoma	0.75188	homdel	1		8881 samples from 8108 patients in 22 studies
Invasive Breast Carcinoma	7.5188	amp	10
Breast Cancer	0.103008	homdel	5
Breast Cancer	2.38978	amp	116
Breast Cancer	0.0618047	mutated	3

## Sheet: Table S3
Supplementary Table S3. Breast cancer cell lines with PARVA copy number and mRNA information.
DepMap ID	Cell Line Name	PARVA log2(TPM+1) Expression Public 23Q2	PARVA Copy Number log2(relative to ploidy + 1) Copy Number Public 23Q2	filter	Primary Disease	Lineage
ACH-000828	ZR7530	2.53107	0.976731	Breast	Invasive Breast Carcinoma	Breast
ACH-000117	EFM192A	2.61589	0.76463	Breast	Invasive Breast Carcinoma	Breast
ACH-000017	SKBR3	3.24489	1.07467	Breast	Invasive Breast Carcinoma	Breast
ACH-000554	UACC893	1.29866	0.764743	Breast	Invasive Breast Carcinoma	Breast
ACH-000276	HCC38	3.92029	0.808872	Breast	Invasive Breast Carcinoma	Breast
ACH-000818	BT483	1.97453	0.888347	Breast	Invasive Breast Carcinoma	Breast
ACH-000856	CAL51	4.14812	1.05101	Breast	Invasive Breast Carcinoma	Breast
ACH-000223	HCC1937	3.04089	0.814895	Breast	Invasive Breast Carcinoma	Breast
ACH-000019	MCF7	2.16993	0.888142	Breast	Invasive Breast Carcinoma	Breast
ACH-000330	EFM19	2.29866	0.779834	Breast	Invasive Breast Carcinoma	Breast
ACH-000725	HCC202	1.22651	1.02339	Breast	Breast Ductal Carcinoma In Situ	Breast
ACH-000643	HDQP1	2.99639	0.965058	Breast	Invasive Breast Carcinoma	Breast
ACH-000711	JIMT1	6.1206	1.84999	Breast	Invasive Breast Carcinoma	Breast
ACH-000248	AU565	3.36877	1.13744	Breast	Invasive Breast Carcinoma	Breast
ACH-002951	NH84T	2.96162	1.58601	Breast	Invasive Breast Carcinoma	Breast
ACH-000857	CAL851	3.0268	0.873577	Breast	Invasive Breast Carcinoma	Breast
ACH-000196	HCC1599	2.6893	1.04382	Breast	Invasive Breast Carcinoma	Breast
ACH-000258	DU4475	2.01792	1.00875	Breast	Invasive Breast Carcinoma	Breast
ACH-000691	HCC2157	2.76765	0.896234	Breast	Invasive Breast Carcinoma	Breast
ACH-000374	HCC1143	3.4957	0.884622	Breast	Invasive Breast Carcinoma	Breast
ACH-000148	HS578T	5.4266	0.893846	Breast	Invasive Breast Carcinoma	Breast
ACH-001392	SUM185PE	1.85997	1.46275	Breast	Invasive Breast Carcinoma	Breast
ACH-000876	MDAMB415	4.39506	1.11786	Breast	Invasive Breast Carcinoma	Breast
ACH-000668	HCC70	2.64386	0.61596	Breast	Invasive Breast Carcinoma	Breast
ACH-001396	SUM52PE	1.03562	0.581726	Breast	Invasive Breast Carcinoma	Breast
ACH-001419	VP229	2.02503	0.805549	Breast	Invasive Breast Carcinoma	Breast
ACH-001389	SUM1315MO2	3.3799	0.790972	Breast	Invasive Breast Carcinoma	Breast
ACH-000568	UACC812	1.91456	0.826545	Breast	Invasive Breast Carcinoma	Breast
ACH-000111	HCC1187	4.27426	1.4438	Breast	Invasive Breast Carcinoma	Breast
ACH-002883	IPMBO053	1.774	0.963763	Breast	Invasive Breast Carcinoma	Breast
ACH-000621	MDAMB157	4.1177	0.944006	Breast	Invasive Breast Carcinoma	Breast
ACH-000755	HCC2218	2.37016	0.914954	Breast	Breast Ductal Carcinoma In Situ	Breast
ACH-000028	KPL1	1.8679	0.887223	Breast	Invasive Breast Carcinoma	Breast
ACH-000277	HCC1419	2.35896	0.879063	Breast	Invasive Breast Carcinoma	Breast
ACH-001394	SUM229PE	2.51096	0.735537	Breast	Invasive Breast Carcinoma	Breast
ACH-000721	HMC18	2.31034	1.07041	Breast	Invasive Breast Carcinoma	Breast
ACH-000902	CAL148	2.49825	0.97179	Breast	Invasive Breast Carcinoma	Breast
ACH-000859	HCC1954	3.49825	0.82788	Breast	Breast Ductal Carcinoma In Situ	Breast
ACH-000927	BT474	3.12598	1.10391	Breast	Invasive Breast Carcinoma	Breast
ACH-000768	MDAMB231	4.47314	1.13295	Breast	Invasive Breast Carcinoma	Breast
ACH-000349	HCC1500	3.05832	0.862972	Breast	Breast Ductal Carcinoma In Situ	Breast
ACH-002950	NH93T	2.09761	0.804009	Breast	Invasive Breast Carcinoma	Breast
ACH-001393	SUM190PT	2.54844	0.820887	Breast	Invasive Breast Carcinoma	Breast
ACH-000573	MDAMB436	2.44095	0.711427	Breast	Invasive Breast Carcinoma	Breast
ACH-002885	IPMBO056	2.64847	0.867376	Breast	Invasive Breast Carcinoma	Breast
ACH-000783	CAMA1	2.87381	0.894301	Breast	Invasive Breast Carcinoma	Breast
ACH-000759	MDAMB175VII	3.12598	1.16362	Breast	Invasive Breast Carcinoma	Breast
ACH-000910	MDAMB453	1.48543	0.600036	Breast	Invasive Breast Carcinoma	Breast
ACH-000147	T47D	2.26903	0.841078	Breast	Invasive Breast Carcinoma	Breast
ACH-000930	HCC1569	3.04614	0.750658	Breast	Invasive Breast Carcinoma	Breast
ACH-000624	HCC1806	3.0268	1.42286	Breast	Breast Ductal Carcinoma In Situ	Breast
ACH-000699	HCC1395	2.81352	0.80807	Breast	Invasive Breast Carcinoma	Breast
ACH-000044	MDAMB134VI	1.60407	1.23887	Breast	Invasive Breast Carcinoma	Breast
ACH-000352	HCC1428	3.20945	0.954856	Breast	Invasive Breast Carcinoma	Breast
ACH-001390	SUM149PT	2.854	0.865143	Breast	Invasive Breast Carcinoma	Breast
ACH-001388	SUM102PT	0.545968	0.935129	Breast	Invasive Breast Carcinoma	Breast
ACH-001395	SUM44PE	0.0143553	1.14046	Breast	Invasive Breast Carcinoma	Breast
ACH-000536	BT20	4.74792	1.24284	Breast	Invasive Breast Carcinoma	Breast
ACH-002884	IPMBO055	1.11103	0.786671	Breast	Invasive Breast Carcinoma	Breast
ACH-000642	HMEL	2.58256	1.00225	Breast	Non-Cancerous	Breast
ACH-001819	MFM223	0.0143553	0.936535	Breast	Invasive Breast Carcinoma	Breast
ACH-000212	CAL120	3.71039	1.16133	Breast	Invasive Breast Carcinoma	Breast
ACH-000849	MDAMB468	3.45286	0.773671	Breast	Invasive Breast Carcinoma	Breast
ACH-000097	ZR751	2.24184	1.03125	Breast	Invasive Breast Carcinoma	Breast
ACH-000288	BT549	2.93357	0.684138	Breast	Invasive Breast Carcinoma	Breast
ACH-001820	COLO824	2.85798	0.916504	Breast	Breast Neoplasm, NOS	Breast
ACH-001391	SUM159PT	2.01078	1.01532	Breast	Invasive Breast Carcinoma	Breast
ACH-000934	MDAMB361	3.54102	0.855249	Breast	Invasive Breast Carcinoma	Breast

## Sheet: Table S4
Supplementary Table S4. List of clinical information and H-scores for BC081116e.
Position	ID	nrow	ncol	Age	Sex	Tissue ID.	Organ/Anatomic Site	Pathology diagnosis	Type	TNM	Stage	Grade	ER	PR	HER2	Ki67 (%)	Subtype	Hscore_Overall	Hscore_Stroma	Hscore_Cancer	Hscore_Noncancer	Hscore_Epithelium	Status
A1	1	1	1	41	F	Fmg150269	Breast	Invasive carcinoma of no special type	Malignant	T2N0M0	IIA	1	+++	+++	0	+,30%	HR+	193.716	154.993	255.199	261.572	255.54
A2	2	1	2	41	F	Fmg120165	Breast	Invasive carcinoma of no special type	Malignant	T2N0M0	IIA	1	+++	+++	1+	+,2%	HR+HER+	235.254	163.303	265.368	261.481	265.13
A3	3	1	3	40	F	Fmg100030	Breast	Invasive carcinoma of no special type	Malignant	T2N1M0	IIB	2	+	+	2+	+,3%	HR+HER+	137.817	126.399	166.584	193.711	168.571
A4	4	1	4	72	F	Fmg060858	Breast	Invasive carcinoma of no special type	Malignant	T2N0M0	IIA	1	+++	+	0	+,5%	HR+	163.559	140.249	208.546	210.638	208.642
A5	5	1	5	40	F	Fmg070247	Breast	Invasive carcinoma of no special type	Malignant	T2N1M0	IIB	2	+++	++	1+	+,15%	HR+HER+	140.508	137.244	215.73	0	215.73
A6	6	1	6	44	F	Fmg060243	Breast	Invasive carcinoma of no special type	Malignant	T2N2M0	IIIA	2	++	+	3+	+,15%	HR+HER+	176.714	151.347	226.191	205.357	225.101
A7	7	1	7	57	F	Fmg180215	Breast	Invasive carcinoma of no special type	Malignant	T4N0M0	IIIB	2	++	-	3+	+,20%	HR+HER+	180.434	159.231	241.465	250.314	242.5
A8	8	1	8	46	F	Fmg150735	Breast	Invasive carcinoma of no special type	Malignant	T2N0M0	IIA	2	-	-	0	+,20%	TN	131.446	127.201	198.419	213.889	200.346
A9	9	1	9	27	F	Fmg061021	Breast	Invasive carcinoma of no special type	Malignant	T3N0M0	IIB	2	+	-	0	+,5%	HR+	159.074	128.111	184.022	187.876	184.71
A10	10	1	10	59	F	Fmg060654	Breast	Invasive carcinoma of no special type	Malignant	T2N1M0	IIB	2	-	-	0	+,15%	TN	177.113	167.721	190.633	0	190.633
B1	11	2	1	41	F	Fmg150232	Breast	Invasive carcinoma of no special type	Malignant	T3N2M0	IIIA	2	+++	-	0	+,15%	HR+	155.259	112.416	169.562	174.241	170.043
B2	12	2	2	41	F	Fmg150214	Breast	Invasive carcinoma of no special type	Malignant	T2N0M0	IIA	2	-	-	3+	+,2%	HER+	153.694	136.808	188.229	179.381	187.383
B3	13	2	3	48	F	Fmg021664	Breast	Invasive carcinoma of no special type	Malignant	T3N0M0	IIB	2	-	-	0	-	TN	130.042	126.616	159.677	170.175	166.838
B4	14	2	4	47	F	Fmg140219	Breast	Invasive carcinoma of no special type	Malignant	T2N0M0	IIA	2	+++	+++	0	+,20%	HR+	219.589	167.926	254.474	238.418	254.112
B5	15	2	5	56	F	Fmg130116	Breast	Invasive carcinoma of no special type	Malignant	T2N0M0	IIA	2	+++	+++	1+	+,15%	HR+HER+	176.623	150.912	214.696	251.22	215.855
B6	16	2	6	50	F	Fmg130100	Breast	Invasive carcinoma of no special type	Malignant	T2N0M0	IIA	2	+++	+++	0	+,10%	HR+	177.645	145.448	208.327	232	209.308
B7	17	2	7	42	F	Fmg130067	Breast	Invasive carcinoma of no special type	Malignant	T2N2M0	IIIA	2	-	-	0	-	TN	163.109	150.598	177.313	163.636	177.281
B8	18	2	8	54	F	Fmg130008	Breast	Invasive carcinoma of no special type	Malignant	T2N0M0	IIA	2	-	-	0	+,80%	TN	174.035	130.415	271.272	232.432	270.458
B9	19	2	9	64	F	Fmg130006	Breast	Invasive carcinoma of no special type	Malignant	T2N1M0	IIB	2	+++	+++	0	+,5%	HR+	172.938	167.244	210.258	207.143	209.96
B10	20	2	10	47	F	Fmg120178	Breast	Invasive carcinoma of no special type	Malignant	T2N0M0	IIA	2	+++	-	0	+,15%	HR+	188.456	148.376	208.988	208.421	208.974
C1	21	3	1	42	F	Fmg120127	Breast	Invasive carcinoma of no special type	Malignant	T2N0M0	IIA	2	-	-	3+	+,5%	HER+	173.959	162.602	196.971	196.174	196.864
C2	22	3	2	42	F	Fmg120113	Breast	Invasive carcinoma of no special type	Malignant	T3N1M0	IIIA	2	+	+	0	-	HR+	161.711	148.534	185.412	191.109	186.928
C3	23	3	3	38	F	Fmg120017	Breast	Invasive carcinoma of no special type	Malignant	T2N0M0	IIA	2	-	-	0	+,20%	TN	177.233	151.198	233.441	234.385	233.561
C4	24	3	4	45	F	Fmg110141	Breast	Invasive carcinoma of no special type	Malignant	T2N0M0	IIA	2	++	+	2+	+,80%	HR+HER+	161.38	146.63	199.725	208.571	199.819
C5	25	3	5	45	F	Fmg110134	Breast	Invasive carcinoma of no special type	Malignant	T2N0M0	IIA	2	-	-	0	+,55%	TN	129.319	121.739	149.982	154.545	150.036
C6	26	3	6	45	F	Fmg110132	Breast	Invasive carcinoma of no special type	Malignant	T2N2M0	IIIA	2	-	-	0	+,40%	TN	219.862	168.29	246.127	0	246.127
C7	27	3	7	42	F	Fmg110130	Breast	Invasive carcinoma of no special type	Malignant	T2N0M0	IIA	2	++	+++	2+	+,5%	HR+HER+	158.756	125.264	174.576	156.25	174.514
C8	28	3	8	42	F	Fmg110127	Breast	Invasive carcinoma of no special type	Malignant	T2N0M0	IIA	2	-	-	3+	+,45%	HER+	193.546	172.428	223.971	200	223.963
C9	29	3	9	48	F	Fmg110096	Breast	Invasive carcinoma of no special type	Malignant	T3N0M0	IIB	2	+++	+++	2+	+,5%	HR+HER+	209.019	185.399	221.033	200	221.026
C10	30	3	10	56	F	Fmg110095	Breast	Invasive carcinoma of no special type	Malignant	T2N1M0	IIB	2	-	-	3+	+,5%	HER+	147.871	140.036	175.625	196.943	177.602
D1	31	4	1	48	F	Fmg110079	Breast	Invasive carcinoma of no special type	Malignant	T2N0M0	IIA	2	+++	-	2+	+,15%	HR+HER+	173.677	157.048	200.413	206.25	200.473
D2	32	4	2	42	F	Fmg100213	Breast	Invasive carcinoma of no special type	Malignant	T2N2M0	IIIA	2	-	-	3+	+,20%	HER+	167.391	150.58	207.033	206.944	207.031
D3	33	4	3	36	F	Fmg100202	Breast	Invasive carcinoma of no special type	Malignant	T2N0M0	IIA	2	+++	+++	1+	+,30%	HR+HER+	151.309	133.625	176.831	193.93	179.007
D4	34	4	4	48	F	Fmg100197	Breast	Invasive carcinoma of no special type	Malignant	T2N0M0	IIA	2	-	-	0	+,25%	TN	146.02	137.351	177.661	192.857	177.738
D5	35	4	5	46	F	Fmg100189	Breast	Invasive carcinoma of no special type	Malignant	T2N0M0	IIA	2	+++	+++	0	+,20%	HR+	155.328	122.348	209.619	196.97	209.449
D6	36	4	6	36	F	Fmg100161	Breast	Invasive carcinoma of no special type	Malignant	T2N0M0	IIA	2	+	++	3+	+,25%	HR+HER+	155.795	141.109	198.485	225	198.606
D7	37	4	7	42	F	Fmg100148	Breast	Invasive carcinoma of no special type	Malignant	T2N1M0	IIB	2	+	+++	2+	+,50%	HR+HER+	207.356	185.194	222.857	300	222.865
D8	38	4	8	48	F	Fmg100120	Breast	Invasive carcinoma of no special type	Malignant	T2N0M0	IIA	2	+++	+++	2+	+,15%	HR+HER+	188.545	155.92	218.335	215.47	218.046
D9	39	4	9	45	F	Fmg100093	Breast	Invasive carcinoma of no special type	Malignant	T2N0M0	IIA	2	+++	++	3+	+,3%	HR+HER+	158.234	144.514	198.929	208.403	200.104
D10	40	4	10	45	F	Fmg100023	Breast	Invasive carcinoma of no special type	Malignant	T2N0M0	IIA	2	-	-	3+	+,5%	HER+	131.204	120.793	158.437	172.222	158.512
E1	41	5	1	30	F	Fmg090018	Breast	Invasive carcinoma of no special type	Malignant	T2N1M0	IIB	2	+	-	3+	+,30%	HR+HER+	178.955	164.577	200.712	212	200.769
E2	42	5	2	44	F	Fmg080091	Breast	Invasive carcinoma of no special type	Malignant	T2N0M0	IIA	2	-	-	3+	+,10%	HER+	126.574	113.715	139.929	0	139.929
E3	43	5	3	59	F	Fmg080068	Breast	Invasive carcinoma of no special type	Malignant	T2N0M0	IIA	2	-	-	3+	+,5%	HER+	143.094	130.377	182.656	150	182.629
E4	44	5	4	45	F	Fmg070119	Breast	Invasive carcinoma of no special type	Malignant	T2N2aM0	IIIA	2	-	-	3+	+,3%	HER+	107.716	109.225	107.282	109.167	107.309
E5	45	5	5	59	F	Fmg070023	Breast	Invasive carcinoma of no special type	Malignant	T2N0M0	IIA	2	-	-	0	+,15%	TN	196.419	148.78	212.903	265.517	213.049
E6	46	5	6	43	F	Fmg061086	Breast	Invasive carcinoma of no special type	Malignant	T2N0M0	IIA	2	+	-	0	+,40%	HR+	174.409	123.361	222.46	216.162	221.838
E7	47	5	7	50	F	Fmg061014	Breast	Invasive carcinoma of no special type	Malignant	T2N0M0	IIA	2	+++	+++	0	+,15%	HR+	192.35	147.639	223.635	222.581	223.631
E8	48	5	8	48	F	Fmg060999	Breast	Invasive carcinoma of no special type	Malignant	T2N2M0	IIIA	2	+++	+++	0	+,10%	HR+	151.95	138.551	172.274	173.171	172.282
E9	49	5	9	53	F	Fmg060825	Breast	Invasive carcinoma of no special type	Malignant	T2N0M0	IIA	2	+	+	0	+,10%	HR+	165.963	154.278	182.629	0	182.629
E10	50	5	10	38	F	Fmg060756	Breast	Invasive carcinoma of no special type	Malignant	T3N0M0	IIB	2	-	-	0	+,15%	TN	222.784	202.897	248.848	228.571	248.823
F1	51	6	1	49	F	Fmg060729	Breast	Invasive carcinoma of no special type	Malignant	T1N0M0	IA	2	+++	+++	0	+,5%	HR+	169.953	135.967	246.212	225	245.844
F2	52	6	2	65	F	Fmg060430	Breast	Invasive carcinoma of no special type	Malignant	T2N0M0	IIA	2	-	-	3+	+,5%	HER+	167.599	131.666	190.457	190	190.456
F3	53	6	3	34	F	Fmg060416	Breast	Invasive carcinoma of no special type	Malignant	T2N1M0	IIB	2	-	-	0	+,30%	TN	174.649	150.432	197.986	195.208	197.805
F4	54	6	4	70	F	Fmg060399	Breast	Invasive carcinoma of no special type	Malignant	T4N0M0	IIIB	2	-	-	3+	+,15%	HER+	196.042	151.032	214.571	211.494	214.545
F5	55	6	5	43	F	Fmg060233	Breast	Invasive carcinoma of no special type	Malignant	T4N1M0	IIIB	2	+++	+++	1+	+,45%	HR+HER+	181.407	146.887	212.265	191.071	212.096
F6	56	6	6	56	F	Fmg060223	Breast	Invasive carcinoma of no special type	Malignant	T2N2M0	IIIA	2	+++	++	2+	+,3%	HR+HER+	180.221	166.248	249.025	264.341	250.175
F7	57	6	7	47	F	Fmg060196	Breast	Invasive carcinoma of no special type	Malignant	T4N0M0	IIIB	2	+++	-	2+	+,1%	HR+HER+	132.267	129.66	151.423	158.957	153.813
F8	58	6	8	52	F	Fmg060170	Breast	Invasive carcinoma of no special type	Malignant	T2N2M0	IIIA	2	+++	+++	1+	+,3%	HR+HER+	158.631	137.556	200.827	204.396	200.92
F9	59	6	9	44	F	Fmg060163	Breast	Invasive carcinoma of no special type	Malignant	T2N1M0	IIB	2	+	+	3+	+,50%	HR+HER+	239.438	175.67	264.352	286.667	264.389
F10	60	6	10	46	F	Fmg060143	Breast	Invasive carcinoma of no special type	Malignant	T2N2M0	IIIA	2	+++	+	1+	+,15%	HR+HER+	177.81	151.087	229.811	234.93	230.488
G1	61	7	1	39	F	Fmg060108	Breast	Invasive carcinoma of no special type	Malignant	T2N1M0	IIB	2	+++	+++	1+	+,10%	HR+HER+	224.598	200.285	259.95	234.483	259.586
G2	62	7	2	38	F	Fmg060034	Breast	Invasive carcinoma of no special type	Malignant	T2N2M0	IIIA	2	++	+++	0	+,10%	HR+	184.851	154.458	207.151	207.143	207.151
G3	63	7	3	55	F	Fmg050492	Breast	Invasive carcinoma of no special type	Malignant	T2N0M0	IIA	2	-	-	0	+,15%	TN	154.069	143.259	164.907	100	164.9
G4	64	7	4	48	F	Fmg140289	Breast	Breast carcinoma with apocrine differentiation	Malignant	T3N1M0	IIIA	-	-	-	0	+,5%	TN	196.652	173.609	218.783	200	218.754
G5	65	7	5	69	F	Fmg020184	Breast	Invasive carcinoma of no special type	Malignant	T3N0M0	IIB	2	+++	+	1+	+,25%	HR+HER+	216.001	178.317	240.043	237.405	240.004
G6	66	7	6	56	F	Fmg100015	Breast	Invasive carcinoma of no special type	Malignant	T2N0M0	IIA	3	+++	+++	1+	+,20%	HR+HER+	193.926	164.638	220.68	228.571	220.71
G7	67	7	7	43	F	Fmg080098	Breast	Invasive carcinoma of no special type	Malignant	T1N1M0	IIA	3	-	-	0	+,30%	TN	226.248	174.813	251.955	260	251.963
G8	68	7	8	33	F	Fmg060172	Breast	Invasive carcinoma of no special type	Malignant	T2N3M0	IIIC	3	+++	++	3+	+,5%	HR+HER+	164.531	133.123	225.029	233.11	226.536
G9	69	7	9	72	F	Fmg060933	Breast	Invasive carcinoma of no special type	Malignant	T2N0M0	IIA	3	-	-	0	+,15%	TN	147.2	144.974	148.782	0	148.782
G10	70	7	10	44	F	Fmg180178	Breast	Invasive carcinoma of no special type	Malignant	T2N1M0	IIB	3	-	-	3+	+,15%	HER+	146.928	136.49	188.991	201.724	189.307
H1	71	8	1	40	F	Fmg140164	Breast	Invasive carcinoma of no special type	Malignant	T2N2M0	IIIA	2	+++	+	0	+,35%	HR+	210.212	166.344	238.415	0	238.415
H2	72	8	2	42	F	Fmg110138	Breast	Invasive carcinoma of no special type	Malignant	T2N1M0	IIB	3	+++	-	1+	+,20%	HR+HER+	169.406	162.222	193.815	0	193.815
H3	73	8	3	40	F	Fmg110036	Breast	Invasive carcinoma of no special type	Malignant	T2N0M0	IIA	3	-	-	0	+,30%	TN	207.844	190.014	230.683	0	230.683
H4	74	8	4	52	F	Fmg100233	Breast	Invasive carcinoma of no special type	Malignant	T2N0M0	IIA	3	+++	+++	0	+,25%	HR+	179.743	150.358	190.049	0	190.049
H5	75	8	5	45	F	Fmg100122	Breast	Invasive carcinoma of no special type	Malignant	T2N2M0	IIIA	3	-	-	2+	+,40%	HER+	179.298	153.794	209.066	166.667	209.027
H6	76	8	6	42	F	Fmg031247	Breast	Invasive carcinoma of no special type	Malignant	T2N0M0	IIA	3	-	-	0	+,50%	TN	220.211	184.942	243.115	0	243.115
H7	77	8	7	33	F	Fmg061131	Breast	Invasive carcinoma of no special type(sparse)	Malignant	T3N0M0	IIB	3	-	-	3+	-	HER+	146.789	144.324	178.657	200	178.971
H8	78	8	8	49	F	Fmg061016	Breast	Invasive carcinoma of no special type	Malignant	T4N0M0	IIIB	3	+	+	1+	+,20%	HR+HER+	219.858	194.371	236.464	283.333	236.496
H9	79	8	9	42	F	Fmg060307	Breast	Invasive carcinoma of no special type (sparse)	Malignant	T2N0M0	IIA	*	++	++	0	+,5%	HR+						Mixed tumor and non-tumor
H10	80	8	10	37	F	Fmg060209	Breast	Invasive carcinoma of no special type	Malignant	T3N0M0	IIB	3	+	-	0	+,50%	HR+	234.762	213.197	268.988	0	268.988
I1	81	9	1	59	F	Fmg060104	Breast	Invasive carcinoma of no special type	Malignant	T2N0M0	IIA	3	-	-	1+	+,3%	HER+	186.972	165.792	189.929	0	189.929
I2	82	9	2	45	F	Fmg031107	Breast	Invasive carcinoma of no special type	Malignant	T2N0M0	IIA	3	-	-	0	+,35%	TN	204.329	183.007	221.868	229.412	221.922
I3	83	9	3	41	F	Fmg060068	Breast	Invasive carcinoma of no special type (hyperplasia of lobular tissue)	Malignant	T3N1M0	IIIA	*	*	*	*	*							Non-tumor
I4	84	9	4	39	F	Fmg050350	Breast	Invasive carcinoma of no special type	Malignant	T2N0M0	IIA	3	+++	+++	0	+,15%	HR+	182.929	167.398	206.258	222.43	206.574
I5	85	9	5	44	F	Fmg050003	Breast	Invasive carcinoma of no special type	Malignant	T3N2M0	IIIA	3	-	-	0	+,60%	TN	156.46	154.853	171.689	0	171.689
I6	86	9	6	43	F	Fmg080053	Breast	Invasive carcinoma of no special type	Malignant	T2N2aM0	IIIA	3	-	-	2+	+,30%	HER+	170.446	161.862	248.374	244.444	248.303
I7	87	9	7	51	F	Fmg020538	Breast	Invasive carcinoma of no special type	Malignant	T2N0M0	IIA	3	-	-	3+	+,15%	HER+	256.411	209.068	265.41	0	265.41
I8	88	9	8	47	F	Fmg020535	Breast	Invasive carcinoma of no special type	Malignant	T2N0M0	IIA	3	+++	++	0	+,5%	HR+	218.505	190.595	230.831	0	230.831
I9	89	9	9	31	F	Fmg010926	Breast	Invasive carcinoma of no special type	Malignant	T2N0M0	IIA	3	+	-	0	+,40%	HR+	200.398	188.181	209.993	0	209.993
I10	90	9	10	60	F	Fmg031558	Breast	Invasive carcinoma of no special type	Malignant	T2N0M0	IIA	3	-	-	0	+,15%	TN	199.878	172.99	208.766	225	208.773
J1	91	10	1	29	F	Fmg140093	Breast	Invasive carcinoma of no special type	Malignant	T2N0M0	IIA	3	-	-	3+	+,15%	HER+	148.29	132.963	207.683	209.865	208.503
J2	92	10	2	62	F	Fmg022007	Breast	Invasive carcinoma of no special type	Malignant	T4N0M0	IIIB	3	-	-	0	+,25%	TN	230.88	210.951	243.334	0	243.334
J3	93	10	3	44	F	Fmg140016	Breast	Invasive carcinoma of no special type	Malignant	T2N0M0	IIA	3	+	+	0	+,70%	HR+	193.727	143.276	226.276	0	226.276
J4	94	10	4	63	F	Fmg031242	Breast	Invasive carcinoma of no special type	Malignant	T3N0M0	IIB	3	-	-	0	+,20%	TN	171.608	152.94	214.656	228.588	218.378
J5	95	10	5	34	F	Fmg021764	Breast	Invasive carcinoma of no special type	Malignant	T2N0M0	IIA	3	-	-	0	+,10%	TN	202.693	194.697	213.982	0	213.982
J6	96	10	6	62	F	Fmg030118	Breast	Invasive carcinoma of no special type	Malignant	T4N0M0	IIIB	3	-	-	3+	+,15%	HER+	185.403	167.164	227.685	227.184	227.669
J7	97	10	7	45	F	Fmg110098	Breast	Invasive carcinoma of no special type	Malignant	T3N0M0	IIB	3	+++	+	2+	+,15%	HR+HER+	212.516	165.873	245.154	288.889	245.224
J8	98	10	8	70	F	Fmg030958	Breast	Invasive carcinoma of no special type with necrosis	Malignant	T2N0M0	IIA	3	-	-	0	+,1%	TN	175.034	166.251	222.378	253.191	223.677
J9	99	10	9	46	F	Fmg140115	Breast	Invasive carcinoma of no special type	Malignant	T3N1M0	IIIA	3	-	-	0	+,3%	TN	143.284	121.156	191.086	178.182	190.78
J10	100	10	10	40	F	Fmg060819	Breast	Invasive carcinoma of no special type	Malignant	T2N1M0	IIB	3	-	-	0	+,15%	TN	165.674	157.924	170.922	240	170.96
K1	101	11	1	47	F	Fmg180196	Breast	Cancer adjacent breast tissue	AT	-	-	-	++	-	0	-	Normal						Peeled off
K2	102	11	2	42	F	Fmg060307	Breast	Cancer adjacent breast tissue of No.79	AT	-	-	-	++	++	0	-	Normal	144.234	107.949	181.25	199.201	198.694
K3	103	11	3	20	F	Fmg060238	Breast	Cancer adjacent breast tissue	AT	-	-	-	++	++	0	+	Normal	121.158	116.048	100	180.569	177.982
K4	104	11	4	52	F	Fmg050572	Breast	Cancer adjacent breast tissue (fibrous tissue)	AT	-	-	*	*	*	*	*	Normal						Peeled off
K5	105	11	5	45	F	Fmg100122	Breast	Cancer adjacent breast tissue of No.75	AT	-	-	-	+	++	0	-	Normal	122.891	111.081	231.818	182.589	184.203
K6	106	11	6	50	F	Fmg050846	Breast	Cancer adjacent breast tissue (fibrous tissue)	AT	-	-	*	*	*	*	*	Normal						No cells
K7	107	11	7	47	F	Fmg030870	Breast	Cancer adjacent breast tissue	AT	-	-	-	+++	+++	0	+	Normal	155.64	118.557	197.723	230.859	224.762
K8	108	11	8	42	F	Fmg110130	Breast	Cancer adjacent breast tissue of No.27	AT	-	-	-	+	+	0	+	Normal	143.214	103.428	153.086	189.277	188.45
K9	109	11	9	38	F	Fmg060463	Breast	Cancer adjacent breast tissue	AT	-	-	-	++	++	0	+	Normal	155.81	131.06	251.308	213.855	238.39
K10	110	11	10	46	F	Fmg030942	Breast	Cancer adjacent breast tissue	AT	-	-	-	++	++	0	+	Normal	143.722	106.767	177.835	201.335	199.575
